# Supplementary material for: Modified Peritoneal Fenestration as a Preventive Method for Lymphocele after Kidney Transplantation: A Preliminary Report
Source: J Clin Med. 2024 Oct 2;13(19):5878. doi: 10.3390/jcm13195878 (PMC11477912; doi:10.3390/jcm13195878)
Supplement: Supplementary file 1 [file jcm-13-05878-s001.zip]

Archive with 1 entries (1 files):
- jcm-3168915-supplementary.pdf
